# Supplementary material for: Motion-corrected eye tracking improves gaze accuracy during visual fMRI experiments
Source: Nat Commun. 2025 Dec 18;17:1022. doi: 10.1038/s41467-025-67767-5 (PMC12848023; doi:10.1038/s41467-025-67767-5)
Supplement: Supplementary file 4 — Source Data [file 41467_2025_67767_MOESM4_ESM.xlsx]

## Sheet: Figure 1c
Figure 1c		Outer pie chart		Inner pie chart
		Verifiable	Usable	Good calibration	Unusable
	Number of runs	133	45	178	38

## Sheet: Figure 1d
Figure 1d		Euclidean error
		Calibration	Validation
	Subjects	0.533632	7.423
		0.490732	4.92557
		0.441225	3.63882
		0.341346	13.5174
		0.362382	6.93032
		0.844836	15.7528
		0.61658	5.71216
		0.579478	5.59122
		0.216001	12.0713
		0.394877	4.81847
		0.530571	5.71435
		0.143678	5.9939
		0.554793	5.06586
		0.312655	4.31382
		0.576358	5.89617
		0.275556	5.62991
		0.208383	12.8073
		0.397268	4.47838

## Sheet: Figure 1e
Figure 1e
		Calibration	Validation
	Runs	0.441858	11.6923
		0.404557	14.465
		0.43839	6.00738
		0.757512	6.84258
		0.67891	7.30139
		0.358888	4.34033
		0.482328	4.21267
		0.287654	5.04102
		0.952586	6.90429
		0.544696	8.02221
		0.331113	6.53453
		0.757269	1.64237
		0.264139	7.70962
		0.444025	3.62187
		0.603148	2.02284
		0.614588	9.14772
		0.469183	4.049
		0.501146	2.7863
		0.216292	0.599864
		0.404914	1.61123
		0.300144	14.1229
		0.222507	7.86165
		0.332994	13.8548
		0.414062	15.634
		0.296229	14.7631
		0.169442	21.4325
		0.734153	9.33731
		0.141042	13.5041
		0.461535	11.1466
		0.475143	3.67409
		0.321968	7.09291
		0.189489	5.47961
		0.273488	5.38164
		0.255442	9.21237
		0.236978	7.95328
		0.784165	9.71835
		0.844836	15.7528
		0.7869	5.90828
		0.665679	1.56166
		0.397162	9.66653
		0.892264	5.5839
		0.527009	4.12311
		0.763044	5.56076
		0.326485	7.07876
		0.425513	1.10054
		0.542554	10.1003
		0.212268	3.4862
		0.334994	3.42528
		0.236798	7.75998
		0.229516	4.254
		0.211379	27.6254
		0.248719	11.8719
		0.135601	22.0159
		0.118736	16.132
		0.219977	5.9319
		0.333148	6.33175
		0.216256	5.07362
		0.394794	3.18116
		0.32706	5.32953
		0.566845	3.08092
		0.854873	3.42817
		0.326144	3.32729
		0.400329	4.21424
		0.318094	3.19078
		0.523055	11.4487
		0.257951	3.28353
		0.629237	1.03124
		0.488571	4.33912
		0.430278	5.51777
		0.346025	6.33439
		0.545008	9.8767
		0.303011	11.4246
		0.861548	6.37278
		0.436715	4.45583
		0.459188	1.48812
		0.806127	6.3029
		0.271528	7.52853
		0.0695731	0.359424
		0.147687	2.73275
		0.0727925	2.68226
		0.117125	10.9387
		0.149021	12.6951
		0.150229	5.42983
		0.171471	5.58466
		0.42497	6.38701
		0.499859	5.16065
		0.293437	5.41697
		0.151574	7.65898
		0.343047	4.28366
		0.999435	3.99042
		0.684127	2.16328
		0.898865	6.07164
		0.697827	4.4601
		0.263024	5.68385
		0.416105	2.26898
		0.30901	6.09315
		0.262483	3.20928
		0.258166	5.23155
		0.387142	5.83964
		0.68594	7.05537
		0.974184	5.45812
		0.549082	7.29897
		0.216372	12.6756
		0.160976	4.29674
		0.245017	8.3461
		0.228108	3.56839
		0.184067	9.70253
		0.789354	3.02183
		0.140781	4.86421
		0.240621	1.6976
		0.22453	6.16534
		0.139364	3.23147
		0.1884	2.69014
		0.0750768	6.60117
		0.0799439	3.9881
		0.0848636	4.63119
		0.179818	3.04411
		0.394903	7.24155
		0.108626	2.10226
		0.378331	41.785
		0.180118	16.6106
		0.240968	33.4515
		0.204056	12.3458
		0.365506	9.07948
		0.239176	4.35797
		0.438729	2.96384
		0.342442	3.41975
		0.808578	0.7659
		0.744104	2.0497
		0.280004	6.36761
		0.212378	4.68532
		0.328711	3.36045
		0.181286	12.3348

## Sheet: Figure 1f
Figure 1f
		Head shift	Validation
	Runs	1.89018	11.6923
		2.307	14.465
		1.02215	6.00738
		1.16677	6.84258
		1.01987	7.30139
		0.555218	4.34033
		0.562371	4.21267
		0.76516	5.04102
		0.978839	6.90429
		1.44499	8.02221
		1.16737	6.53453
		0.342675	1.64237
		1.42635	7.70962
		0.516008	3.62187
		0.243878	2.02284
		2.40182	9.14772
		0.802147	4.049
		0.63522	2.7863
		0.227753	0.599864
		0.22314	1.61123
		2.62831	14.1229
		1.30649	7.86165
		2.60702	13.8548
		3.2129	15.634
		3.00834	14.7631
		4.0739	21.4325
		1.99474	9.33731
		2.25349	13.5041
		2.08143	11.1466
		0.740135	3.67409
		1.73171	7.09291
		1.30184	5.47961
		1.23496	5.38164
		2.51605	9.21237
		2.09149	7.95328
		3.08555	9.71835
		2.68922	15.7528
		1.09944	5.90828
		0.256389	1.56166
		1.8947	9.66653
		0.85138	5.5839
		0.736882	4.12311
		1.12585	5.56076
		1.28971	7.07876
		0.183991	1.10054
		1.93954	10.1003
		0.64071	3.4862
		0.591444	3.42528
		1.27711	7.75998
		0.707346	4.254
		5.67992	27.6254
		2.49035	11.8719
		4.45514	22.0159
		3.15141	16.132
		1.46836	5.9319
		2.24339	6.33175
		1.29563	5.07362
		0.552333	3.18116
		1.05073	5.32953
		0.499875	3.08092
		0.691248	3.42817
		0.647359	3.32729
		0.874414	4.21424
		0.594461	3.19078
		2.30314	11.4487
		0.240544	3.28353
		0.0653861	1.03124
		0.735837	4.33912
		0.935779	5.51777
		1.16492	6.33439
		2.08365	9.8767
		2.50527	11.4246
		1.30488	6.37278
		0.922726	4.45583
		0.242427	1.48812
		1.48545	6.3029
		1.62093	7.52853
		0.0098791	0.359424
		0.547429	2.73275
		0.579621	2.68226
		2.27033	10.9387
		3.42067	12.6951
		1.5517	5.42983
		1.35158	5.58466
		1.29729	6.38701
		1.14793	5.16065
		1.26243	5.41697
		1.77545	7.65898
		1.04355	4.28366
		0.815963	3.99042
		0.354659	2.16328
		1.17961	6.07164
		0.768026	4.4601
		1.27858	5.68385
		0.425009	2.26898
		1.1654	6.09315
		0.51022	3.20928
		1.33537	5.23155
		1.19673	5.83964
		1.39976	7.05537
		0.89969	5.45812
		3.05661	7.29897
		2.17358	12.6756
		0.783774	4.29674
		1.48111	8.3461
		0.587739	3.56839
		1.53609	9.70253
		0.371569	3.02183
		0.990956	4.86421
		0.292741	1.6976
		1.54225	6.16534
		0.598536	3.23147
		0.437733	2.69014
		1.27695	6.60117
		0.71303	3.9881
		0.82187	4.63119
		0.517578	3.04411
		2.07086	7.24155
		0.391145	2.10226
		8.8926	41.785
		3.86693	16.6106
		7.33895	33.4515
		3.05674	12.3458
		2.39891	9.07948
		0.714481	4.35797
		0.360212	2.96384
		0.404162	3.41975
		0.0773524	0.7659
		0.251487	2.0497
		0.905054	6.36761
		0.57475	4.68532
		0.428509	3.36045
		1.84389	12.3348

## Sheet: Figure 2b
Figure 2b		px		py
		actual	random	actual	random
	Runs	0.850255	-0.391052	0.920562	0.0881727
		0.792045	0.00246357	0.881614	-0.0111832
		0.658878	0.0527756	0.899787	0.0202775
		0.620342	0.01671	0.734422	-0.0116578
		0.547099	-0.00665508	0.812625	0.00499879
		0.713453	0.0101242	0.930713	-0.0373837
		0.634698	-0.0369965	0.610778	0.00322286
		0.549802	0.000906005	0.94375	0.0198233
		0.703631	-0.00633237	0.548406	-0.0348692
		0.380101	-0.0390483	0.81975	0.0393836
		0.366364	0.0176241	0.623807	-0.00384135
		0.35733	-0.0376232	0.792286	-0.073784
		0.494863	0.0124543	0.943264	-0.105732
		0.137849	-0.0078943	0.870879	0.0286422
		0.314529	0.00263512	0.853567	-0.0361086
		0.854036	0.0494422	0.964814	0.0352578
		0.0452549	0.00474705	0.799267	-0.0362759
		0.431914	-0.00731669	0.876427	-0.0590111
		0.350772	-0.00982457	0.80787	-0.0163678
		-0.176995	0.00378458	0.942251	0.00906106
		0.676956	0.0184843	0.983956	0.0207978
		0.799379	-0.00848971	0.985706	-0.102211
		0.68511	-0.0148789	0.987397	-0.0691056
		0.815895	0.0473113	0.989436	0.0678725
		0.594249	0.034839	0.98932	-0.0871815
		0.829528	0.00224383	0.989359	0.057663
		0.592161	-0.00378866	0.978293	0.0468526
		0.594625	-0.0182721	0.979784	-0.0274976
		0.504285	-0.036179	0.971888	-0.112802
		0.748641	-0.0485242	0.912113	0.0157618
		0.83434	-0.000275372	0.72897	0.0145673
		0.864161	-0.0158279	0.45233	-0.0357643
		0.79317	0.0355272	0.712729	-0.014188
		0.913009	-0.0402053	0.695089	-0.0185036
		0.92403	-0.00359344	0.820014	0.00512043
		0.920152	0.0985848	0.691837	-0.0325209
		0.557679	0.0410121	0.751351	0.00679111
		0.630972	-0.048042	0.631215	0.0111842
		0.283927	-0.00089658	0.617435	-0.0354273
		0.62022	-0.0104316	0.910952	-0.0486882
		0.843892	0.0164764	0.864502	0.0376293
		0.468422	-0.0141967	0.606223	0.00397382
		0.711789	-2.75374e-05	0.579411	0.0082851
		0.466054	0.0121533	0.906717	0.0863314
		0.202515	0.0107031	0.812562	-0.0681643
		0.517093	0.038666	0.931205	-0.0318491
		0.204046	-0.0127762	0.856396	-0.0339995
		0.152952	0.00445551	0.936193	0.00343662
		0.317729	-0.0129211	0.850436	0.0538839
		0.389352	0.0164263	0.884196	-0.0253034
		0.2795	-0.00711301	0.974785	0.0236985
		0.216654	0.025644	0.902768	0.0320097
		0.0119632	0.0215206	0.976741	-0.0285298
		0.0289023	-0.00481232	0.963187	0.0228354
		0.505054	-0.0204085	0.728377	-0.0439313
		0.538019	0.0221473	0.87846	-0.0201458
		0.641184	0.0214925	0.947618	-0.0484905
		0.752604	-0.0312336	0.946935	0.0338164
		0.495553	-0.00216619	0.931848	0.0191424
		0.356681	0.00845477	0.857408	0.0171976
		0.225475	0.00817228	0.942467	-0.0644958
		0.355446	0.01784	0.899383	0.10163
		0.125991	-0.0102107	0.967229	0.0722411
		0.588887	0.00814109	0.851383	0.022207
		0.372324	0.000915215	0.936173	0.0066573
		0.252553	0.0240339	0.941872	0.0186227
		0.057358	-0.0081405	0.297005	-0.00638053
		0.0437106	0.00838528	0.899752	-0.0418427
		0.284359	0.0207735	0.726626	-0.0632027
		-0.0288516	-0.000822398	0.879653	0.0137568
		0.411609	-0.0252017	0.93053	0.0489099
		-0.177034	0.0282271	0.80933	-0.0134217
		-0.152244	0.00728508	0.666482	-0.0226456
		0.229194	0.0159746	0.85098	-0.0625427
		0.328584	0.00369228	0.784556	-0.00719861
		-0.0436197	0.00554202	0.646651	-0.0413264
		0.780482	-0.0228393	0.883157	0.0450238
		0.594556	0.0250049	0.875489	-0.0216377
		0.509458	-0.00756387	0.770985	-0.0502582
		0.453543	-0.0103433	0.622782	-0.0190515
		0.556085	0.0525697	0.92502	0.00877644
		-0.151578	-0.0402839	0.873747	-0.0428867
		0.583462	-0.0216279	0.948038	-0.0135106
		0.549906	-0.0686847	0.923434	-0.0719967
		0.664413	-0.000461244	0.692121	-0.0284372
		0.644232	-0.045529	0.716899	-0.0247576
		0.603503	-0.0207993	0.919979	0.0579156
		0.79673	0.0167371	0.476406	0.00400229
		0.266617	0.0304027	0.791605	-0.0134987
		0.45689	-0.0061844	0.815283	-0.0587474
		0.427365	-0.016743	0.716079	0.00634564
		0.135158	0.00419639	0.891831	-0.01612
		0.429327	-0.0188775	0.664392	0.015722
		0.589624	-0.00678156	0.515267	0.0295749
		0.151442	-0.0143129	0.577061	-0.0264187
		0.105975	-0.000481456	0.763254	0.00631065
		0.754667	-0.0070434	0.428418	0.00826436
		0.377117	-0.0245088	0.729928	0.0123925
		0.806516	-0.03503	0.614655	-0.00236682
		0.856084	0.0431639	0.689333	-0.0204565
		0.780304	0.0202919	0.917834	-0.0706142
		0.719167	-0.0569197	0.826032	0.0125882
		0.477225	0.0371979	0.924277	0.00349313
		0.882872	-0.0930796	0.671898	0.00443597
		0.594607	0.00774651	0.783006	0.0149249
		0.620471	0.0048812	0.2755	-0.00727667
		0.287527	0.0029998	0.460198	-0.0106663
		0.238937	-0.0124973	0.354633	-0.0130696
		0.495698	-0.0080581	0.646088	0.00804256
		0.531208	-0.0362366	0.598028	-0.0353086
		0.613662	0.0257327	0.784134	0.00737605
		0.645784	-0.0453401	0.335631	0.00901114
		0.344906	0.0195187	0.562371	0.003459
		0.561685	0.0130357	0.527635	-0.0301598
		0.547269	0.0224208	0.422772	-0.0181749
		0.649353	0.0208717	0.407397	0.0223016
		0.390383	-0.00585151	0.833752	-0.0304491
		0.72936	0.00698192	0.939018	-0.0229394
		0.502565	-0.00600873	0.948528	-0.00365482
		0.896866	0.0218524	0.98647	-0.0167998
		0.864583	-0.013612	0.973205	-0.0691402
		0.862165	0.0494444	0.978501	-0.0399967
		0.882697	-0.00723149	0.971969	-0.072408
		0.670159	0.0359106	0.97507	0.0378906
		0.0160168	-0.0125231	0.678475	-0.0085466
		0.176687	0.0240052	0.51967	0.0292
		-0.0551683	0.0164156	0.749747	-0.0113628
		0.25744	-0.00146114	0.686497	-0.0456275
		0.320697	-0.0110381	0.58637	-0.0116139
		0.393609	0.00697272	0.921784	-0.00540154
		0.548235	0.0162052	0.864419	-0.0164838
		0.728903	0.000411402	0.921675	-0.0284393
		-0.281156	0.0402983	0.985581	-0.0682181

## Sheet: Figure 2c
Figure 2c		Head shift		Euclidean error
		Human	Model	Human	Model
	Runs	1.89018	2.17322	11.6923	10.958
		2.307	2.73032	14.465	11.859
		1.02215	1.57616	6.00738	5.18027
		1.16677	1.72077	6.84258	6.16488
		1.01987	1.03296	7.30139	4.40552
		0.555218	0.363515	4.34033	1.77764
		0.562371	0.27259	4.21267	1.19271
		0.76516	0.824941	5.04102	3.25999
		0.978839	1.46058	6.90429	5.16336
		1.44499	1.355	8.02221	5.12149
		1.16737	0.828688	6.53453	3.44314
		0.342675	0.410301	1.64237	1.1637
		1.42635	0.690321	7.70962	3.80295
		0.516008	0.256262	3.62187	1.82416
		0.243878	0.595517	2.02284	1.7501
		2.40182	1.67994	9.14772	5.39894
		0.802147	0.647482	4.049	3.14564
		0.63522	0.865412	2.7863	1.80176
		0.227753	0.384347	0.599864	1.66818
		0.22314	0.284572	1.61123	0.806162
		2.62831	1.26018	14.1229	6.85123
		1.30649	0.480414	7.86165	4.51383
		2.60702	1.72213	13.8548	9.86026
		3.2129	2.16815	15.634	9.64324
		3.00834	2.29985	14.7631	8.33534
		4.0739	3.18548	21.4325	13.6382
		1.99474	1.16685	9.33731	5.60049
		2.25349	1.74679	13.5041	8.59576
		2.08143	1.63442	11.1466	7.47427
		0.740135	0.305861	3.67409	1.8187
		1.73171	0.820877	7.09291	3.63361
		1.30184	0.504031	5.47961	1.92496
		1.23496	0.0668775	5.38164	1.04783
		2.51605	1.833	9.21237	7.27862
		2.09149	1.25439	7.95328	5.54036
		3.08555	2.13774	9.71835	7.43559
		2.68922	1.75297	15.7528	8.35925
		1.09944	1.33719	5.90828	5.13808
		0.256389	0.323905	1.56166	1.13264
		1.8947	1.54487	9.66653	5.24206
		0.85138	0.124471	5.5839	2.55465
		0.736882	0.584739	4.12311	1.46265
		1.12585	0.719998	5.56076	2.97986
		1.28971	0.937688	7.07876	4.89723
		0.183991	0.573427	1.10054	1.40786
		1.93954	1.67593	10.1003	5.91694
		0.64071	0.259989	3.4862	1.77299
		0.591444	0.181803	3.42528	2.38622
		1.27711	1.14483	7.75998	4.12595
		0.707346	1.12339	4.254	6.62618
		5.67992	5.00706	27.6254	19.862
		2.49035	2.42177	11.8719	9.29898
		4.45514	3.66587	22.0159	14.6753
		3.15141	2.55968	16.132	11.107
		1.46836	1.02199	5.9319	3.7194
		2.24339	1.90086	6.33175	5.66545
		1.29563	0.955306	5.07362	4.64311
		0.552333	0.473085	3.18116	1.56261
		1.05073	0.878692	5.32953	3.21412
		0.499875	0.594324	3.08092	2.32303
		0.691248	0.571953	3.42817	2.39378
		0.647359	0.29779	3.32729	1.38095
		0.874414	0.703621	4.21424	3.2037
		0.594461	0.362306	3.19078	1.56566
		2.30314	2.48768	11.4487	6.99989
		0.240544	0.273181	3.28353	1.79953
		0.0653861	0.16101	1.03124	0.473656
		0.735837	0.369386	4.33912	1.8043
		0.935779	0.125177	5.51777	1.42873
		1.16492	1.06907	6.33439	3.75027
		2.08365	1.36767	9.8767	6.08588
		2.50527	1.76619	11.4246	7.35226
		1.30488	0.703993	6.37278	3.56059
		0.922726	0.275023	4.45583	1.89989
		0.242427	0.0957034	1.48812	0.441394
		1.48545	0.653226	6.3029	2.85086
		1.62093	0.654577	7.52853	4.21356
		0.0098791	0.180978	0.359424	0.573367
		0.547429	0.31712	2.73275	2.46649
		0.579621	0.345358	2.68226	1.61255
		2.27033	1.63171	10.9387	6.97854
		3.42067	1.43951	12.6951	6.08477
		1.5517	0.386015	5.42983	2.56789
		1.35158	0.838319	5.58466	3.04849
		1.29729	0.779523	6.38701	2.8867
		1.14793	0.373339	5.16065	1.94581
		1.26243	0.570049	5.41697	2.28596
		1.77545	0.409849	7.65898	2.76629
		1.04355	0.533852	4.28366	2.52965
		0.815963	0.691507	3.99042	1.7955
		0.354659	0.200026	2.16328	1.03858
		1.17961	0.756001	6.07164	2.68475
		0.768026	0.752501	4.4601	3.09311
		1.27858	0.598589	5.68385	2.8038
		0.425009	0.119636	2.26898	0.606882
		1.1654	0.890018	6.09315	3.79742
		0.51022	0.0927491	3.20928	0.472271
		1.33537	0.787028	5.23155	3.7475
		1.19673	0.897939	5.83964	3.1099
		1.39976	0.55812	7.05537	3.68181
		0.89969	1.11414	5.45812	5.98853
		3.05661	2.24759	7.29897	6.38944
		2.17358	1.36848	12.6756	7.23838
		0.783774	0.320598	4.29674	1.70657
		1.48111	1.16066	8.3461	7.8933
		0.587739	0.415216	3.56839	2.57299
		1.53609	1.08209	9.70253	6.42851
		0.371569	0.481944	3.02183	2.37727
		0.990956	0.332182	4.86421	3.70015
		0.292741	0.151498	1.6976	0.952157
		1.54225	0.864277	6.16534	3.9569
		0.598536	0.260106	3.23147	1.80116
		0.437733	0.122333	2.69014	0.892401
		1.27695	0.714234	6.60117	4.18556
		0.71303	0.54833	3.9881	1.70891
		0.82187	0.286451	4.63119	1.37706
		0.517578	0.272913	3.04411	1.43646
		2.07086	0.594558	7.24155	5.80051
		0.391145	0.361766	2.10226	1.32008
		8.8926	5.71936	41.785	24.7693
		3.86693	2.75427	16.6106	9.57597
		7.33895	4.76204	33.4515	19.6032
		3.05674	2.94633	12.3458	8.32531
		2.39891	1.38031	9.07948	5.46607
		0.714481	0.870132	4.35797	3.04391
		0.360212	0.218232	2.96384	1.04163
		0.404162	0.120222	3.41975	0.66905
		0.0773524	0.0474983	0.7659	0.357565
		0.251487	0.481237	2.0497	1.23305
		0.905054	1.54872	6.36761	6.13036
		0.57475	0.45915	4.68532	2.55283
		0.428509	0.464282	3.36045	2.73839
		1.84389	2.33347	12.3348	8.18835

## Sheet: Figure 3b
Figure 3b	Model weights (human)													Model weights (model)
		rot_x (px)	rot_y (px)	rot_z (px)	trans_x (px)	trans_y (px)	trans_z (px)	rot_x (py)	rot_y (py)	rot_z (py)	trans_x (py)	trans_y (py)	trans_z (py)	rot_x (px)	rot_y (px)	rot_z (px)	trans_x (px)	trans_y (px)	trans_z (px)	rot_x (py)	rot_y (py)	rot_z (py)	trans_x (py)	trans_y (py)	trans_z (py)
	Subjects	0.251058	-0.557299	-1.43774	-0.0192657	-0.000139301	-0.000710937	1.98412	-0.479552	0.714914	-0.0092083	-0.00472284	-0.0148939	0.491667	0.0513559	-1.75551	-0.0236173	-0.00669157	-0.0017606	1.83315	-0.660207	0.262773	0.000988451	-0.00304267	-0.023337
		-0.123328	-1.74431	-1.28247	-0.0366532	0.0095796	-0.00705868	1.05653	-0.667457	-0.570024	0.0231136	0.00750723	-0.0185678	-0.00431482	-0.0970795	-2.13458	-0.0193416	0.00225715	0.00119829	1.67191	-0.819377	-0.293956	0.0047814	0.00604806	-0.0226142
		-1.2002	-0.277925	-2.96778	-0.0372904	0.017888	-0.00861948	1.62925	0.34755	0.797856	0.0209216	0.00299884	-0.0177257	-0.25676	-0.0993761	-1.57997	-0.0298604	-0.00164323	0.00461284	1.13449	-0.422305	0.398282	0.00125511	0.00833402	-0.0206726
		-0.277641	-1.18909	-2.11858	-0.0163618	-0.00309601	-0.00030023	1.29198	-0.986283	-0.0504395	-0.0122522	0.00603564	-0.0220453	-0.312308	0.162952	-1.85973	-0.0207421	-0.00475775	0.00644833	1.68937	-0.675967	-0.506663	-0.00371737	0.00236567	-0.0238121
		0.159544	-0.472967	-2.21417	-0.0166973	-0.00351447	-0.0111215	1.84751	-1.78855	1.28821	-0.0347185	0.000390498	-0.0326427	0.10663	0.147028	-2.072	-0.0153302	0.00298447	-0.00373902	2.01825	-0.813828	0.325629	-0.008603	-0.00470007	-0.0236607
		0.143768	-1.5979	-1.88138	-0.0172722	0.00380792	-0.00196278	1.90676	-1.23813	0.660133	-0.00235627	0.0035795	-0.0213848	-0.176221	0.248951	-1.8631	-0.0221355	-0.00424645	0.00529846	2.14333	-0.423529	-0.0537835	-0.00242223	-0.00791955	-0.0207768
		0.0926096	-2.38411	-2.6786	-0.0242622	0.00177619	0.000698235	1.76556	-1.38109	0.747576	-0.053801	-0.00355004	-0.0162979	0.285821	-0.128642	-1.76948	-0.0259263	-0.0108673	0.00344021	1.78957	-0.786169	0.321897	0.00263108	0.00299075	-0.0241683
		-0.251584	-0.370384	-1.42766	-0.0284375	0.00320329	0.000269422	0.820937	-0.499471	-0.180309	0.0111495	0.0215425	-0.0200622	-0.254475	0.122861	-2.0459	-0.0219051	0.0135124	-0.00578116	1.52255	-0.605363	0.155744	0.00257921	0.0114142	-0.0244814
		0.176017	-0.381286	-1.89314	-0.0229212	0.00133577	0.00318379	1.55262	-0.942874	-0.184542	0.0143824	-0.00785573	-0.0186546	0.195704	0.0514768	-1.77816	-0.0150125	-0.00328366	-0.00233987	1.94437	-0.611318	0.216808	-0.000217916	-0.00241399	-0.019675
		-0.0560646	-1.06917	-2.0873	-0.0304423	0.00319707	0.00210744	1.16077	-0.44147	-0.771951	0.0354657	0.00474877	-0.0237405	0.0680023	0.0697618	-2.117	-0.0213768	0.000940451	-0.00166594	1.70887	-0.849208	-0.354899	0.00972939	0.00396231	-0.0187165
		-0.237841	-1.55269	-3.93217	-0.0149056	0.00327855	-0.00998296	2.32748	-0.829884	0.693323	-0.0234339	-0.00375765	-0.0118118	-0.744389	0.454686	-2.8269	-0.00404863	0.00470071	-0.000977817	1.78265	-0.594683	-0.612468	-0.0107122	0.000599667	-0.0236615
		-0.548659	-0.697716	-2.57881	-0.0576601	0.00611502	-0.0115957	1.75939	-0.818075	0.622381	-0.022235	0.0150229	-0.00573422	-0.0606196	0.204518	-1.94058	-0.022813	0.0013107	0.0017715	1.36	-0.563959	0.000840118	0.0043261	0.00850585	-0.0250665
		-0.738511	-1.10362	-3.82163	-0.00916104	0.00538385	0.0113612	1.96385	-0.990018	-0.15542	-0.00116945	0.0211545	-0.0311727	-0.58764	0.163411	-2.1933	-0.0161755	0.00904914	-0.000512862	1.61545	-0.583366	-0.145738	-0.00754096	0.000782393	-0.0238343
		-0.882092	-0.972092	-2.16967	-0.0299978	0.0108076	0.00223814	1.63228	-1.64826	-1.33186	-0.0387683	0.00915615	-0.0312329	-0.418045	0.00522485	-1.83984	-0.0245974	0.00212848	0.00333613	1.79209	-0.903928	-0.278374	-0.0066736	0.0003803	-0.0223767
		-0.57183	-1.42799	-2.00721	-0.0231946	0.00781385	-0.000632303	1.67072	-1.41413	-0.242639	-0.00123535	0.00417184	-0.0226343	-0.389449	0.126785	-1.82599	-0.024629	0.00338826	0.00307554	1.89501	-0.63216	-0.424369	-0.00403931	-0.0017513	-0.0216377
		-0.330026	-1.13801	-1.1847	-0.0562018	-0.00159226	0.0110745	1.62434	-1.25942	0.251492	-0.034156	0.0032975	-0.00828754	-0.538017	0.335369	-1.76858	-0.0243339	-0.000127713	0.00842888	1.69217	-0.76113	-0.1791	-0.0175841	-0.00375008	-0.0202418
		-0.260275	-0.602649	-1.79957	-0.0512943	0.00677009	-0.000892006	1.6276	-1.43499	0.351615	-0.0254249	0.0131158	-0.0253908	-0.276719	0.10497	-1.78574	-0.0252739	-0.000635356	3.78099e-05	1.75159	-0.726786	-0.0134803	-0.0028986	0.00370127	-0.0237654
		-0.830313	-0.407851	-0.968655	-0.0274871	0.000190825	-0.00155647	0.828106	-1.06608	-0.58545	-0.0113604	0.0239342	-0.0147781	-0.822869	-0.0769498	-2.04725	-0.0245772	0.023177	-0.00183129	0.904713	-1.04692	-0.381209	-0.0106085	0.032455	-0.0307149

## Sheet: Figure 4a
Figure 4a		Euclidean error (Model)				Euclidean error (Human)					Euclidean error (Human)
		MoCET	Polynomial	Linear	Uncorrected	MoCET	Polynomial	Linear	Uncorrected	Subjects	Behavioral eye tracking
	Subjects	0.347389	1.83712	3.5484	5.55127	1.11409	3.30817	5.90161	7.423		1.50452
		0.298658	1.26388	2.9479	2.84206	1.53145	2.05667	4.00428	4.92557		0.78277
		0.359187	2.09491	5.39874	2.43356	1.07479	2.95219	7.45757	3.63882		0.487648
		0.320143	3.69988	8.63604	8.27918	0.933002	4.33233	10.6418	13.5174		1.25102
		0.293939	1.82355	3.26292	4.08743	0.971845	3.22871	6.3511	6.93032
		0.4753	0.831208	4.49348	8.35925	1.48301	2.31475	9.10989	15.7528
		0.366467	1.75518	3.56141	3.83759	1.28807	2.39491	4.0771	5.71216
		0.311819	1.47306	3.29719	3.24028	1.35856	2.52697	4.96076	5.59122
		0.31339	1.00262	3.19487	8.42579	1.34835	1.89072	3.85542	12.0713
		0.456845	3.32971	6.47567	3.19543	1.14271	4.40589	7.50523	4.81847
		0.294171	1.34019	2.18232	2.97515	1.48834	1.89858	3.18537	5.71435
		0.329961	1.93609	5.49329	3.1735	1.50779	2.50706	7.21673	5.9939
		0.283332	1.01776	3.20201	2.33641	1.12321	2.00539	4.03294	5.06586
		0.202764	1.205	1.33557	1.94383	0.824332	2.44583	2.62595	4.31382
		0.348319	1.31651	4.5604	4.13205	1.52881	2.37339	5.82899	5.89617
		0.281533	2.83948	5.90829	3.82943	1.21773	4.26498	8.19324	5.62991
		0.328434	2.23072	4.04243	7.50957	0.963479	3.22438	5.20364	12.8073
		0.325795	1.59769	3.52794	2.90043	0.95245	2.74569	4.53729	4.47838

## Sheet: Figure 4b
Figure 4b		Next action hit rate (%)					Next action hit rate (%)
		MoCET	Polynomial	Linear	Uncorrected		Behavioral eye tracking
	Subjects	17.7817	11.4407	4.59569	3.72372	Subjects	6.47685
		14.2907	11.5181	9.11086	7.10747		19.9583
		19.0658	11.6957	3.30428	9.03947		18.2588
		20.187	5.93767	5.02909	5.2867		9.91322
		16.4732	13.8959	2.39117	6.56625
		18.1713	12.0304	2.55801	4.57735
		16.8236	12.303	4.61364	6.22511
		10.2082	7.58689	4.65738	3.83443
		19.5609	14.7202	4.4728	2.71503
		22.263	11.724	2.206	1.932
		13.4033	9.19239	8.71957	8.58261
		10.1925	7.63307	5.31008	3.36176
		15.8197	11.9262	5.01913	4.22268
		21.1612	16.5362	9.79441	9.64474
		18.3541	13.1068	5.34698	5.11388
		19.2536	11.682	5.58252	9.15413
		11.6744	7.05366	8.08171	4.55976
		19.5105	14.7789	2.76316	2.86447

## Sheet: Figure 4c
Figure 4c		Polar angle error (deg)
		pRF	MoCET	Polynomial	Linear	Uncorrected
	Subjects	46.3567	23.2157	42.1218	59.9719	28.4946
		27.0963	36.7349	42.1667	83.9526	64.9459
		43.6628	34.304	34.5585	72.3481	70.7502
		20.0217	28.9868	69.3724	75.4392	59.7269
		30.5835	21.6933	44.5169	62.6038	55.023
		28.5564	22.2392	49.6764	57.126	60.1583
		17.7475	47.2314	46.8566	36.607	47.2088
		31.7137	44.4137	63.6698	81.1646	84.7548
		44.1125	46.8029	36.735	46.3935	56.0025
		18.9537	37.2943	80.4053	83.6989	82.8285
		30.5997	43.2922	56.077	53.9244	66.2623
		31.224	57.9945	55.6595	45.5397	61.6259
		29.0502	54.4619	61.1682	62.0207	73.8089
		30.7821	30.8546	33.6346	41.4723	50.9458
		22.9488	68.5648	47.3167	56.2752	68.731
		18.483	26.1353	59.7768	63.5763	68.3473
		32.9005	69.2455	65.0214	69.1515	71.0192
		33.0382	49.0123	28.0413	45.2088	42.1866

[truncated: 11 more sheets: Figure 5c, Figure 6b, Figure 6d, Figure 6e, Supplementary Figure 2, Supplementary Figure 3a, Supplementary Figure 3b, Supplementary Figure 3c, Supplementary Figure 3d, Supplementary Figure 4, Supplementary Figure 7]
